# Supplementary material for: A multitask clustering approach for single-cell RNA-seq analysis in Recessive Dystrophic Epidermolysis Bullosa
Source: PLoS Comput Biol. 2018 Apr 9;14(4):e1006053. doi: 10.1371/journal.pcbi.1006053 (PMC5908193; doi:10.1371/journal.pcbi.1006053)
Supplement: S1 Table — RDEB patient and HLA-matched sibling age and gender at the time of sample collection. (XLSX) [file pcbi.1006053.s009.xlsx]

## Sheet: Sheet1
Pair	Patient Age	Patient Gender	Donor Age	Donor Gender
1	12	Female	9	Female
2	12	Female	13	Female
3	12	Male	12	Male
4	1	Female	3	Female
5	5	Male	1	Male
6	5	Female	14	Female
