# Supplementary material for: A multitask clustering approach for single-cell RNA-seq analysis in Recessive Dystrophic Epidermolysis Bullosa
Source: PLoS Comput Biol. 2018 Apr 9;14(4):e1006053. doi: 10.1371/journal.pcbi.1006053 (PMC5908193; doi:10.1371/journal.pcbi.1006053)
Supplement: S2 Table — (XLSX) [file pcbi.1006053.s010.xlsx]

## Sheet: Sheet1
Target Antigen	Antibody species	Vendor	Product Number	Dilution
GREM-1	Rabbit	Cloud Clone	PAC128Hu02	1:200
COL11A1	Rabbit	Abcam	Ab64883	1:200
MFAP5/MAGP2	Rabbit	Abcam	Ab203828	1:200
Rabbit IgG	Rabbit	Jackson ImmunoResearch	011-000-003	1:200
