# Supplementary material for: A multitask clustering approach for single-cell RNA-seq analysis in Recessive Dystrophic Epidermolysis Bullosa
Source: PLoS Comput Biol. 2018 Apr 9;14(4):e1006053. doi: 10.1371/journal.pcbi.1006053 (PMC5908193; doi:10.1371/journal.pcbi.1006053)
Supplement: S3 Table — (XLSX) [file pcbi.1006053.s011.xlsx]

## Sheet: Sheet1
Species Reactivity	Host	Conjugate	Vendor	Dilution
Rabbit	Goat	Alexa Fluor 594	ThermoFisher	1:200
